# Supplementary material for: Introgression of the Aegilops speltoides Su1-Ph1 Suppressor into Wheat
Source: Front Plant Sci. 2017 Dec 20;8:2163. doi: 10.3389/fpls.2017.02163 (PMC5742420; doi:10.3389/fpls.2017.02163)
Supplement: Supplementary file 1 [file Table_1.XLSX]

## Sheet: Sheet1
Table S1. Information of the E-genome specific markers used in this study
Locus	Location	Primer	Sequence
AT1D003	1E short arm	Forward	TTGCCCAAGTGTGCAACTCT
		Reverse	TGGCCGAGAAGAAGGAACTA
AT1D006	1E short arm	Forward	TCTAAATGCGCTATTTCTGG
		Reverse	AGGTCCAGGTTGGGGAAC
AT1D033	1E short arm	Forward	TCTAATGATGCCAAACTAAGTGG
		Reverse	TGAAACGATTAACCAATACA
AT1D242	1E short arm	Forward	CATTGTTTGCAACCCAACAC
		Reverse	ACATGAACGGTGATCTAGAT
BE403420	1E long arm	Forward	GGCAGTTGTGCTGGTAAAT
		Reverse	GATGACCAAAAAGCGCTGAA
AT1D659	1E long arm	Forward	ATGAACAGCCCCTCACACTC
		Reverse	CGCAACACATGAAAATCGCG
BE446672	1E long arm	Forward	GCCCTCGCAACATGAACAGC
		Reverse	TGCATATGATGGCGAAAAGA
